# Supplementary material for: Activation of Endothelial Large Conductance Potassium Channels Protects against TNF-α-Induced Inflammation
Source: Int J Mol Sci. 2023 Feb 17;24(4):4087. doi: 10.3390/ijms24044087 (PMC9961193; doi:10.3390/ijms24044087)
Supplement: Supplementary file 1 [file ijms-24-04087-s001.zip]

Archive with 1 entries (1 files):
- ijms-2020358-supplementary.pdf
